# Supplementary material for: The antioxidative defense system is involved in the premature senescence in transgenic tobacco (Nicotiana tabacum NC89)
Source: Biol Res. 2016 Jul 2;49:30. doi: 10.1186/s40659-016-0088-1 (PMC4930573; doi:10.1186/s40659-016-0088-1)
Supplement: Supplementary file 2 — 10.1186/s40659-016-0088-1 Differentially expressed and identified unigenes in photosynthesis, nitrogen metabolism, nutrient reservoir activity, antioxidant activity, ubiquitin-mediated proteolysis, cell growth, and death. [file 40659_2016_88_MOESM2_ESM.xls]

## Sheet: Sheet1
Nicotiana tabacum hexokinase 2 (Hxk2) mRNA, complete cds
Upregulated
Locus_10090_Transcript_2/8_Confidence_0.400_Length_1417
Locus_10090_Transcript_4/8_Confidence_0.600_Length_2105
Locus_10090_Transcript_7/8_Confidence_0.550_Length_2105
Ubiquitin mediated proteolysis
Upregulated
E3 ubiquitin-protein ligase SINAT3 OS=Arabidopsis thaliana GN=SINAT3 PE=2 SV=1
Locus_1657_Transcript_6/9_Confidence_0.086_Length_247
WD40/YVTN repeat-like-containing domain|
|Locus_29904_Transcript_11/11_Confidence_0.545_Length_1384:CDC20
|Locus_29904_Transcript_7/11_Confidence_0.545_Length_1384:CDC20
|Locus_29904_Transcript_8/11_Confidence_0.545_Length_1384:CDC20
ubiquitin-protein ligase, putative [Ricinus communis] gb|EEF51572.1| ubiquitin-protein ligase, putative [Ricinus communis]
Locus_2261_Transcript_7/8_Confidence_0.526_Length_2105
Ubiquitin-conjugating enzyme E2 20 OS=Arabidopsis thaliana GN=UBC20 PE=2 SV=1
Locus_5505_Transcript_2/11_Confidence_0.469_Length_2638
Locus_5505_Transcript_3/11_Confidence_0.312_Length_876
Locus_5505_Transcript_4/11_Confidence_0.375_Length_1241
Locus_5505_Transcript_5/11_Confidence_0.406_Length_1331
Locus_5505_Transcript_6/11_Confidence_0.375_Length_1382
Locus_5505_Transcript_7/11_Confidence_0.344_Length_1098
Locus_5505_Transcript_8/11_Confidence_0.406_Length_1368
Locus_5505_Transcript_9/11_Confidence_0.500_Length_2548
Locus_5505_Transcript_10/11_Confidence_0.375_Length_1138
Locus_5505_Transcript_11/11_Confidence_0.438_Length_1237
E3 ubiquitin-protein ligase SINAT5 OS=Arabidopsis thaliana GN=SINAT5 PE=1 SV=2
Locus_6529_Transcript_2/7_Confidence_0.389_Length_1197
Locus_6529_Transcript_3/7_Confidence_0.444_Length_1027
Locus_6529_Transcript_6/7_Confidence_0.556_Length_1145
Locus_6529_Transcript_7/7_Confidence_0.556_Length_1103
Cell Growth and Death; Cell cycle
Upregulated
G2/mitotic-specific cyclin-2 OS=Antirrhinum majus PE=2 SV=1
|Locus_11226_Transcript_1/4_Confidence_0.778_Length_656:CCNB
|Locus_11226_Transcript_2/4_Confidence_0.667_Length_528:CCNB
|Locus_11226_Transcript_4/4_Confidence_0.667_Length_528:CCNB
Sister chromatid cohesion 1 protein 3
|Locus_12113_Transcript_1/1_Confidence_1.000_Length_2138:SCC1, MCD1, RAD21
G2/mitotic-specific cyclin-1 OS=Antirrhinum majus PE=2 SV=1
|Locus_1307_Transcript_1/10_Confidence_0.520_Length_2001:CCNB
|Locus_1307_Transcript_10/10_Confidence_0.480_Length_1912:CCNB
|Locus_1307_Transcript_2/10_Confidence_0.520_Length_1999:CCNB
|Locus_1307_Transcript_3/10_Confidence_0.520_Length_2001:CCNB
|Locus_1307_Transcript_4/10_Confidence_0.520_Length_2001:CCNB
|Locus_1307_Transcript_5/10_Confidence_0.520_Length_1983:CCNB
|Locus_1307_Transcript_6/10_Confidence_0.480_Length_1740:CCNB
|Locus_1307_Transcript_7/10_Confidence_0.480_Length_1912:CCNB
|Locus_1307_Transcript_8/10_Confidence_0.480_Length_1912:CCNB
|Locus_1307_Transcript_9/10_Confidence_0.480_Length_1912:CCNB
Mitotic spindle checkpoint protein MAD2 OS=Arabidopsis thaliana GN=MAD2 PE=2 SV=1
|Locus_13234_Transcript_1/1_Confidence_1.000_Length_227:MAD2
Probable inactive serine/threonine-protein kinase bub1 OS=Dictyostelium discoideum GN=bub1 PE=3 SV=1
|Locus_14464_Transcript_2/8_Confidence_0.696_Length_1768:BUB1
|Locus_14464_Transcript_7/8_Confidence_0.652_Length_1632:BUB1
|Locus_14464_Transcript_8/8_Confidence_0.652_Length_1632:BUB1
Mitotic spindle checkpoint protein MAD2 OS=Arabidopsis thaliana GN=MAD2 PE=2 SV=1
|Locus_15588_Transcript_1/3_Confidence_0.750_Length_437:MAD2
|Locus_15588_Transcript_2/3_Confidence_0.625_Length_970:MAD2
|Locus_15588_Transcript_3/3_Confidence_0.625_Length_357:MAD2
|Locus_15589_Transcript_1/1_Confidence_1.000_Length_267:MAD2
G2/mitotic-specific cyclin-2 OS=Medicago sativa subsp. varia PE=2 SV=1
|Locus_16321_Transcript_1/3_Confidence_0.714_Length_766:CCNB
|Locus_16321_Transcript_2/3_Confidence_0.714_Length_777:CCNB
|Locus_16321_Transcript_3/3_Confidence_0.714_Length_681:CCNB
Cyclin-A1-1 OS=Arabidopsis thaliana GN=CYCA1-1 PE=1 SV=1
|Locus_25267_Transcript_10/14_Confidence_0.457_Length_1907:CCNA
|Locus_25267_Transcript_11/14_Confidence_0.486_Length_1907:CCNA
|Locus_25267_Transcript_12/14_Confidence_0.486_Length_1741:CCNA
|Locus_25267_Transcript_14/14_Confidence_0.486_Length_1907:CCNA
|Locus_25267_Transcript_5/14_Confidence_0.486_Length_1981:CCNA
|Locus_25267_Transcript_6/14_Confidence_0.514_Length_2148:CCNA
|Locus_25267_Transcript_7/14_Confidence_0.514_Length_1990:CCNA
|Locus_25267_Transcript_8/14_Confidence_0.543_Length_1990:CCNA
|Locus_25267_Transcript_9/14_Confidence_0.514_Length_2105:CCNA
WD40/YVTN repeat-like-containing domain|
|Locus_29904_Transcript_11/11_Confidence_0.545_Length_1384:CDC20
|Locus_29904_Transcript_7/11_Confidence_0.545_Length_1384:CDC20
|Locus_29904_Transcript_8/11_Confidence_0.545_Length_1384:CDC20
cyclin B, putative; K05868 cyclin B
|Locus_3814_Transcript_1/2_Confidence_0.800_Length_1037:CCNB
|Locus_3814_Transcript_2/2_Confidence_0.900_Length_946:CCNB
Origin recognition complex subunit 1 OS=Bos taurus GN=ORC1 PE=2 SV=2
|Locus_3999_Transcript_12/12_Confidence_0.581_Length_2882:ORC1
|Locus_3999_Transcript_3/12_Confidence_0.548_Length_3231:ORC1
|Locus_3999_Transcript_5/12_Confidence_0.548_Length_3037:ORC1
|Locus_3999_Transcript_6/12_Confidence_0.581_Length_2882:ORC1
|Locus_3999_Transcript_7/12_Confidence_0.581_Length_2882:ORC1
|Locus_3999_Transcript_8/12_Confidence_0.581_Length_2882:ORC1
|Locus_3999_Transcript_9/12_Confidence_0.581_Length_2999:ORC1
Cyclin-A2-2 OS=Arabidopsis thaliana GN=CYCA2-2 PE=2 SV=1
|Locus_45564_Transcript_1/8_Confidence_0.417_Length_584:CCNA
|Locus_45564_Transcript_3/8_Confidence_0.458_Length_582:CCNA
G2/mitotic-specific cyclin-1 OS=Antirrhinum majus PE=2 SV=1
|Locus_7910_Transcript_1/4_Confidence_0.667_Length_953:CCNB
|Locus_7910_Transcript_2/4_Confidence_0.667_Length_946:CCNB
|Locus_7910_Transcript_3/4_Confidence_0.667_Length_946:CCNB
|Locus_7910_Transcript_4/4_Confidence_0.667_Length_946:CCNB
Mitotic spindle checkpoint protein MAD2 OS=Arabidopsis thaliana GN=MAD2 PE=2 SV=1
|Locus_87820_Transcript_1/1_Confidence_1.000_Length_271:MAD2|
Downregulated
SKP1-like protein 3 OS=Arabidopsis thaliana GN=ASK3 PE=1 SV=1
|Locus_42920_Transcript_1/2_Confidence_0.800_Length_395:SKP1, CBF3D|
antioxidant activity
Upregulated
Peroxidase 52 precursor, putative (EC:1.11.1.7)
Locus_17005_Transcript_2/2_Confidence_0.667_Length_1304|
Downregulated
Locus_14717_Transcript_14/23_Confidence_0.227_Length_1780|	peroxidase
Locus_14717_Transcript_17/23_Confidence_0.250_Length_1482|	peroxidase
Locus_14717_Transcript_18/23_Confidence_0.227_Length_1522|	peroxidase
Locus_14717_Transcript_19/23_Confidence_0.227_Length_933|	peroxidase
Locus_14717_Transcript_20/23_Confidence_0.227_Length_1507|	peroxidase
Locus_14717_Transcript_21/23_Confidence_0.216_Length_928|	peroxidase
Locus_14717_Transcript_22/23_Confidence_0.227_Length_1522|	peroxidase
Locus_14717_Transcript_23/23_Confidence_0.216_Length_933|	peroxidase
Locus_17582_Transcript_10/18_Confidence_0.429_Length_2260|	Catalase isozyme 1 (Fragment) OS=Nicotiana plumbaginifolia GN=CAT1 PE=2 SV=1
Locus_17582_Transcript_11/18_Confidence_0.429_Length_2390|	Catalase isozyme 1 (Fragment) OS=Nicotiana plumbaginifolia GN=CAT1 PE=2 SV=1
Locus_17582_Transcript_12/18_Confidence_0.486_Length_2485|	Catalase isozyme 1 (Fragment) OS=Nicotiana plumbaginifolia GN=CAT1 PE=2 SV=1
Locus_17582_Transcript_13/18_Confidence_0.429_Length_2097|	Catalase isozyme 1 (Fragment) OS=Nicotiana plumbaginifolia GN=CAT1 PE=2 SV=1
Locus_17582_Transcript_14/18_Confidence_0.429_Length_2058|	Catalase isozyme 1 (Fragment) OS=Nicotiana plumbaginifolia GN=CAT1 PE=2 SV=1
Locus_17582_Transcript_15/18_Confidence_0.429_Length_1986|	Catalase isozyme 1 (Fragment) OS=Nicotiana plumbaginifolia GN=CAT1 PE=2 SV=1
Locus_17582_Transcript_16/18_Confidence_0.343_Length_2058|	Catalase isozyme 1 (Fragment) OS=Nicotiana plumbaginifolia GN=CAT1 PE=2 SV=1
Locus_17582_Transcript_17/18_Confidence_0.429_Length_2058|	Catalase isozyme 1 (Fragment) OS=Nicotiana plumbaginifolia GN=CAT1 PE=2 SV=1
Locus_17582_Transcript_18/18_Confidence_0.429_Length_2058|	Catalase isozyme 1 (Fragment) OS=Nicotiana plumbaginifolia GN=CAT1 PE=2 SV=1
Locus_3676_Transcript_6/7_Confidence_0.444_Length_1237|	Catalase
Locus_4243_Transcript_1/6_Confidence_0.583_Length_1271|	Peroxiredoxin Q, chloroplastic OS=Populus jackii GN=PRXQ PE=1 SV=1
Locus_4243_Transcript_2/6_Confidence_0.583_Length_2042|	Peroxiredoxin Q, chloroplastic OS=Populus jackii GN=PRXQ PE=1 SV=1
Locus_4243_Transcript_3/6_Confidence_0.583_Length_2060|	Peroxiredoxin Q, chloroplastic OS=Populus jackii GN=PRXQ PE=1 SV=1
Locus_4243_Transcript_4/6_Confidence_0.500_Length_1112|	Peroxiredoxin Q, chloroplastic OS=Populus jackii GN=PRXQ PE=1 SV=1
Locus_4243_Transcript_5/6_Confidence_0.417_Length_1146|	Peroxiredoxin Q, chloroplastic OS=Populus jackii GN=PRXQ PE=1 SV=1
Locus_4243_Transcript_6/6_Confidence_0.500_Length_1112|	Peroxiredoxin Q, chloroplastic OS=Populus jackii GN=PRXQ PE=1 SV=1
Locus_54312_Transcript_1/1_Confidence_1.000_Length_1073|	Peroxidase 16 precursor
Locus_60356_Transcript_1/1_Confidence_1.000_Length_1265|	Peroxidase 45
And
Locus_2191_Transcript_1/4_Confidence_0.636_Length_1216	Superoxide dismutase [Cu-Zn], chloroplastic OS=Petunia hybrida GN=SODCP PE=2 SV=1
Locus_2191_Transcript_2/4_Confidence_0.636_Length_1441	Superoxide dismutase [Cu-Zn], chloroplastic OS=Petunia hybrida GN=SODCP PE=2 SV=1
Locus_2191_Transcript_3/4_Confidence_0.364_Length_789	Superoxide dismutase [Cu-Zn], chloroplastic OS=Petunia hybrida GN=SODCP PE=2 SV=1
Locus_2191_Transcript_4/4_Confidence_0.636_Length_1441	Superoxide dismutase [Cu-Zn], chloroplastic OS=Petunia hybrida GN=SODCP PE=2 SV=1
Nitrogen metabolism
Downregulated
Locus_13987_Transcript_11/20_Confidence_0.219_Length_1214:cynT, can|	Carbonic anhydrase, chloroplastic OS=Nicotiana tabacum PE=2 SV=1
Locus_13987_Transcript_12/20_Confidence_0.250_Length_1111:cynT, can|	Carbonic anhydrase, chloroplastic OS=Nicotiana tabacum PE=2 SV=1
Locus_13987_Transcript_13/20_Confidence_0.250_Length_1117:cynT, can|	Carbonic anhydrase, chloroplastic OS=Nicotiana tabacum PE=2 SV=1
Locus_13987_Transcript_14/20_Confidence_0.312_Length_1136:cynT, can|	Carbonic anhydrase, chloroplastic OS=Nicotiana tabacum PE=2 SV=1
Locus_13987_Transcript_15/20_Confidence_0.312_Length_1142:cynT, can|	Carbonic anhydrase, chloroplastic OS=Nicotiana tabacum PE=2 SV=1
Locus_13987_Transcript_16/20_Confidence_0.219_Length_1391:cynT, can|	Carbonic anhydrase, chloroplastic OS=Nicotiana tabacum PE=2 SV=1
Locus_13987_Transcript_17/20_Confidence_0.312_Length_1387:cynT, can|	Carbonic anhydrase, chloroplastic OS=Nicotiana tabacum PE=2 SV=1
Locus_13987_Transcript_18/20_Confidence_0.312_Length_1530:cynT, can|	Carbonic anhydrase, chloroplastic OS=Nicotiana tabacum PE=2 SV=1
Locus_13987_Transcript_19/20_Confidence_0.094_Length_792:cynT, can|	Carbonic anhydrase, chloroplastic OS=Nicotiana tabacum PE=2 SV=1
Locus_13987_Transcript_20/20_Confidence_0.312_Length_1402:cynT, can|	Carbonic anhydrase, chloroplastic OS=Nicotiana tabacum PE=2 SV=1
Locus_25522_Transcript_17/19_Confidence_0.339_Length_2906:E4.3.1.24|	Phenylalanine ammonia-lyase OS=Camellia sinensis GN=PAL PE=2 SV=1
Locus_31956_Transcript_10/11_Confidence_0.500_Length_2000:E6.3.1.2, glnA|	Glutamine synthetase
Locus_31956_Transcript_11/11_Confidence_0.500_Length_2000:E6.3.1.2, glnA|	Glutamine synthetase
Locus_31956_Transcript_2/11_Confidence_0.542_Length_2144:E6.3.1.2, glnA|	Glutamine synthetase
Locus_31956_Transcript_3/11_Confidence_0.292_Length_1297:E6.3.1.2, glnA|	Glutamine synthetase
Locus_31956_Transcript_4/11_Confidence_0.417_Length_1586:E6.3.1.2, glnA|	Glutamine synthetase
Locus_31956_Transcript_5/11_Confidence_0.292_Length_1920:E6.3.1.2, glnA|	Glutamine synthetase
Locus_31956_Transcript_6/11_Confidence_0.417_Length_1587:E6.3.1.2, glnA|	Glutamine synthetase
Locus_31956_Transcript_7/11_Confidence_0.500_Length_1750:E6.3.1.2, glnA|	Glutamine synthetase
Locus_31956_Transcript_8/11_Confidence_0.500_Length_2001:E6.3.1.2, glnA|	Glutamine synthetase
Locus_31956_Transcript_9/11_Confidence_0.500_Length_2000:E6.3.1.2, glnA|	Glutamine synthetase
Locus_32056_Transcript_1/3_Confidence_0.667_Length_1732:E2.1.2.10, gcvT|	Aminomethyltransferase, mitochondrial OS=Solanum tuberosum GN=GDCST PE=2 SV=1
Locus_32056_Transcript_2/3_Confidence_0.667_Length_1815:E2.1.2.10, gcvT|	Aminomethyltransferase, mitochondrial OS=Solanum tuberosum GN=GDCST PE=2 SV=1
Locus_32056_Transcript_3/3_Confidence_0.667_Length_1815:E2.1.2.10, gcvT|	Aminomethyltransferase, mitochondrial OS=Solanum tuberosum GN=GDCST PE=2 SV=1
Locus_35119_Transcript_10/11_Confidence_0.593_Length_2223:E6.3.5.4, asnB|	Asparagine synthetase [glutamine-hydrolyzing] OS=Triphysaria versicolor GN=AS PE=2 SV=3
Locus_35119_Transcript_11/11_Confidence_0.630_Length_2140:E6.3.5.4, asnB|	Asparagine synthetase [glutamine-hydrolyzing] OS=Triphysaria versicolor GN=AS PE=2 SV=3
Locus_35119_Transcript_2/11_Confidence_0.593_Length_2397:E6.3.5.4, asnB|	Asparagine synthetase [glutamine-hydrolyzing] OS=Triphysaria versicolor GN=AS PE=2 SV=3
Locus_35119_Transcript_3/11_Confidence_0.630_Length_2461:E6.3.5.4, asnB|	Asparagine synthetase [glutamine-hydrolyzing] OS=Triphysaria versicolor GN=AS PE=2 SV=3
Locus_35119_Transcript_4/11_Confidence_0.630_Length_2135:E6.3.5.4, asnB|	Asparagine synthetase [glutamine-hydrolyzing] OS=Triphysaria versicolor GN=AS PE=2 SV=3
Locus_35119_Transcript_5/11_Confidence_0.630_Length_2140:E6.3.5.4, asnB|	Asparagine synthetase [glutamine-hydrolyzing] OS=Triphysaria versicolor GN=AS PE=2 SV=3
Locus_35119_Transcript_6/11_Confidence_0.593_Length_2341:E6.3.5.4, asnB|	Asparagine synthetase [glutamine-hydrolyzing] OS=Triphysaria versicolor GN=AS PE=2 SV=3
Locus_35119_Transcript_7/11_Confidence_0.630_Length_2140:E6.3.5.4, asnB|	Asparagine synthetase [glutamine-hydrolyzing] OS=Triphysaria versicolor GN=AS PE=2 SV=3
Locus_35119_Transcript_8/11_Confidence_0.556_Length_2140:E6.3.5.4, asnB|	Asparagine synthetase [glutamine-hydrolyzing] OS=Triphysaria versicolor GN=AS PE=2 SV=3
Locus_35119_Transcript_9/11_Confidence_0.630_Length_2140:E6.3.5.4, asnB|	Asparagine synthetase [glutamine-hydrolyzing] OS=Triphysaria versicolor GN=AS PE=2 SV=3
Locus_46_Transcript_28/55_Confidence_1.000_Length_428:gltS|	glutamate synthase, putative (EC:1.4.7.1); K00284 glutamate synthase (ferredoxin) [EC:1.4.7.1]
Locus_46_Transcript_29/55_Confidence_1.000_Length_164:gltS|	glutamate synthase (ferredoxin); K00284 glutamate synthase (ferredoxin) [EC:1.4.7.1]
Locus_46_Transcript_30/55_Confidence_1.000_Length_179:gltS|	glutamate synthase, putative (EC:1.4.7.1); K00284 glutamate synthase (ferredoxin) [EC:1.4.7.1]
Locus_46_Transcript_31/55_Confidence_1.000_Length_158:gltS|	glutamate synthase (ferredoxin); K00284 glutamate synthase (ferredoxin) [EC:1.4.7.1]
Locus_46_Transcript_33/55_Confidence_1.000_Length_165:gltS|	glutamate synthase, putative (EC:1.4.7.1); K00284 glutamate synthase (ferredoxin) [EC:1.4.7.1]
Locus_46_Transcript_35/55_Confidence_1.000_Length_168:gltS|	glutamate synthase (ferredoxin); K00284 glutamate synthase (ferredoxin) [EC:1.4.7.1]
Locus_46_Transcript_37/55_Confidence_1.000_Length_164:gltS|	glutamate synthase, putative (EC:1.4.7.1); K00284 glutamate synthase (ferredoxin) [EC:1.4.7.1]
Locus_46_Transcript_47/55_Confidence_0.040_Length_1053:gltS|	glutamate synthase (ferredoxin); K00284 glutamate synthase (ferredoxin) [EC:1.4.7.1]
Locus_46_Transcript_54/55_Confidence_0.071_Length_3602:gltS|	glutamate synthase (ferredoxin); K00284 glutamate synthase (ferredoxin) [EC:1.4.7.1]
Locus_54911_Transcript_1/4_Confidence_0.545_Length_802:cynT, can|	Carbonic anhydrase, chloroplastic OS=Nicotiana tabacum PE=2 SV=1
Locus_54911_Transcript_2/4_Confidence_0.727_Length_1245:cynT, can|	Carbonic anhydrase, chloroplastic OS=Pisum sativum PE=1 SV=1
Locus_54911_Transcript_3/4_Confidence_0.727_Length_1347:cynT, can|	Carbonic anhydrase, chloroplastic OS=Arabidopsis thaliana GN=CA1 PE=1 SV=2
Locus_54911_Transcript_4/4_Confidence_0.727_Length_1126:cynT, can|	Carbonic anhydrase, chloroplastic OS=Nicotiana tabacum PE=2 SV=1
Locus_72621_Transcript_1/5_Confidence_0.714_Length_2162:E1.7.7.1, nirA|	Ferredoxin--nitrite reductase, chloroplastic OS=Spinacia oleracea GN=NIR PE=1 SV=1
Locus_72621_Transcript_2/5_Confidence_0.714_Length_2285:E1.7.7.1, nirA|	Ferredoxin--nitrite reductase, chloroplastic OS=Spinacia oleracea GN=NIR PE=1 SV=1
Locus_72621_Transcript_3/5_Confidence_0.571_Length_1715:E1.7.7.1, nirA|	Ferredoxin--nitrite reductase, chloroplastic OS=Arabidopsis thaliana GN=NIR1 PE=1 SV=1
Locus_72621_Transcript_4/5_Confidence_0.571_Length_1715:E1.7.7.1, nirA|	Ferredoxin--nitrite reductase, chloroplastic OS=Arabidopsis thaliana GN=NIR1 PE=1 SV=1
Locus_72621_Transcript_5/5_Confidence_0.571_Length_1715:E1.7.7.1, nirA|	Ferredoxin--nitrite reductase, chloroplastic OS=Arabidopsis thaliana GN=NIR1 PE=1 SV=1
Locus_9205_Transcript_10/13_Confidence_0.414_Length_1341:cynT, can|	carbonic anhydrase, putative (EC:4.2.1.1); K01673 carbonic anhydrase [EC:4.2.1.1]
Locus_9205_Transcript_11/13_Confidence_0.448_Length_1297:cynT, can|	carbonic anhydrase, putative (EC:4.2.1.1); K01673 carbonic anhydrase [EC:4.2.1.1]
Locus_9205_Transcript_12/13_Confidence_0.448_Length_1341:cynT, can|	carbonic anhydrase, putative (EC:4.2.1.1); K01673 carbonic anhydrase [EC:4.2.1.1]
Locus_9205_Transcript_13/13_Confidence_0.448_Length_1341:cynT, can|	carbonic anhydrase, putative (EC:4.2.1.1); K01673 carbonic anhydrase [EC:4.2.1.1]
Locus_9205_Transcript_4/13_Confidence_0.276_Length_1050:cynT, can|	carbonic anhydrase, putative (EC:4.2.1.1); K01673 carbonic anhydrase [EC:4.2.1.1]
Locus_9205_Transcript_5/13_Confidence_0.448_Length_1324:cynT, can|	carbonic anhydrase, putative (EC:4.2.1.1); K01673 carbonic anhydrase [EC:4.2.1.1]
Locus_9205_Transcript_6/13_Confidence_0.448_Length_1727:cynT, can|	carbonic anhydrase, putative (EC:4.2.1.1); K01673 carbonic anhydrase [EC:4.2.1.1]
Locus_9205_Transcript_7/13_Confidence_0.448_Length_1796:cynT, can|	carbonic anhydrase, putative (EC:4.2.1.1); K01673 carbonic anhydrase [EC:4.2.1.1]
Locus_9205_Transcript_8/13_Confidence_0.448_Length_1341:cynT, can|	carbonic anhydrase, putative (EC:4.2.1.1); K01673 carbonic anhydrase [EC:4.2.1.1]
Locus_9205_Transcript_9/13_Confidence_0.414_Length_1185:cynT, can|	carbonic anhydrase, putative (EC:4.2.1.1); K01673 carbonic anhydrase [EC:4.2.1.1]
Photosynthesis
Downregulated
|Locus_1046_Transcript_1/8_Confidence_0.294_Length_1127:psbS	Photosystem II 22 kDa protein, chloroplastic OS=Nicotiana tabacum GN=PSBS PE=2 SV=1
|Locus_1046_Transcript_2/8_Confidence_0.353_Length_2153:psbS	Photosystem II 22 kDa protein, chloroplastic OS=Nicotiana tabacum GN=PSBS PE=2 SV=1
|Locus_1046_Transcript_3/8_Confidence_0.412_Length_1798:psbS	Photosystem II 22 kDa protein, chloroplastic OS=Nicotiana tabacum GN=PSBS PE=2 SV=1
|Locus_1046_Transcript_4/8_Confidence_0.588_Length_1501:psbS	Photosystem II 22 kDa protein, chloroplastic OS=Nicotiana tabacum GN=PSBS PE=2 SV=1
|Locus_1046_Transcript_5/8_Confidence_0.588_Length_2005:psbS	Photosystem II 22 kDa protein, chloroplastic OS=Nicotiana tabacum GN=PSBS PE=2 SV=1
|Locus_1046_Transcript_6/8_Confidence_0.588_Length_1566:psbS	Photosystem II 22 kDa protein, chloroplastic OS=Nicotiana tabacum GN=PSBS PE=2 SV=1
|Locus_1046_Transcript_7/8_Confidence_0.588_Length_1566:psbS	Photosystem II 22 kDa protein, chloroplastic OS=Nicotiana tabacum GN=PSBS PE=2 SV=1
|Locus_1046_Transcript_8/8_Confidence_0.588_Length_1566:psbS	Photosystem II 22 kDa protein, chloroplastic OS=Nicotiana tabacum GN=PSBS PE=2 SV=1
|Locus_11681_Transcript_1/8_Confidence_0.308_Length_906:psaN	Photosystem I reaction center subunit N, chloroplastic OS=Arabidopsis thaliana GN=PSAN PE=1 SV=2
|Locus_11681_Transcript_2/8_Confidence_0.154_Length_1132:psaN	Photosystem I reaction center subunit N, chloroplastic OS=Arabidopsis thaliana GN=PSAN PE=1 SV=2
|Locus_11681_Transcript_3/8_Confidence_0.154_Length_1312:psaN	Photosystem I reaction center subunit N, chloroplastic OS=Arabidopsis thaliana GN=PSAN PE=1 SV=2
|Locus_11681_Transcript_4/8_Confidence_0.154_Length_552:psaN	Photosystem I reaction center subunit N, chloroplastic OS=Arabidopsis thaliana GN=PSAN PE=1 SV=2
|Locus_11681_Transcript_5/8_Confidence_0.231_Length_837:psaN	Photosystem I reaction center subunit N, chloroplastic OS=Arabidopsis thaliana GN=PSAN PE=1 SV=2
|Locus_11681_Transcript_6/8_Confidence_0.308_Length_807:psaN	Photosystem I reaction center subunit N, chloroplastic OS=Arabidopsis thaliana GN=PSAN PE=1 SV=2
|Locus_11681_Transcript_7/8_Confidence_0.231_Length_789:psaN	Photosystem I reaction center subunit N, chloroplastic OS=Arabidopsis thaliana GN=PSAN PE=1 SV=2
|Locus_11681_Transcript_8/8_Confidence_0.308_Length_814:psaN	Photosystem I reaction center subunit N, chloroplastic OS=Arabidopsis thaliana GN=PSAN PE=1 SV=2
|Locus_12692_Transcript_1/5_Confidence_0.545_Length_942:psbY	Photosystem II core complex proteins psbY, chloroplastic OS=Arabidopsis thaliana GN=PSBY PE=2 SV=1
|Locus_12692_Transcript_2/5_Confidence_0.455_Length_877:psbY	Photosystem II core complex proteins psbY, chloroplastic OS=Arabidopsis thaliana GN=PSBY PE=2 SV=1
|Locus_12692_Transcript_3/5_Confidence_0.455_Length_880:psbY	Photosystem II core complex proteins psbY, chloroplastic OS=Arabidopsis thaliana GN=PSBY PE=2 SV=1
|Locus_12692_Transcript_4/5_Confidence_0.273_Length_967:psbY	Photosystem II core complex proteins psbY, chloroplastic OS=Arabidopsis thaliana GN=PSBY PE=2 SV=1
|Locus_12692_Transcript_5/5_Confidence_0.455_Length_880:psbY	Photosystem II core complex proteins psbY, chloroplastic OS=Arabidopsis thaliana GN=PSBY PE=2 SV=1
|Locus_14082_Transcript_5/7_Confidence_0.412_Length_809:psbP	PsbP-like protein 1, chloroplastic OS=Arabidopsis thaliana GN=PPL1 PE=1 SV=1
|Locus_15902_Transcript_10/14_Confidence_0.281_Length_1355:psbP	Oxygen-evolving enhancer protein 2-3, chloroplastic OS=Nicotiana tabacum GN=PSBP3 PE=2 SV=1
|Locus_15902_Transcript_11/14_Confidence_0.125_Length_1704:psbP	Oxygen-evolving enhancer protein 2-2, chloroplastic OS=Nicotiana tabacum GN=PSBP2 PE=1 SV=2
|Locus_15902_Transcript_12/14_Confidence_0.188_Length_913:psbP	Oxygen-evolving enhancer protein 2-3, chloroplastic OS=Nicotiana tabacum GN=PSBP3 PE=2 SV=1
|Locus_15902_Transcript_14/14_Confidence_0.281_Length_1389:psbP	Oxygen-evolving enhancer protein 2-2, chloroplastic OS=Nicotiana tabacum GN=PSBP2 PE=1 SV=2
|Locus_15902_Transcript_5/14_Confidence_0.281_Length_1161:psbP	Oxygen-evolving enhancer protein 2-3, chloroplastic OS=Nicotiana tabacum GN=PSBP3 PE=2 SV=1
|Locus_15902_Transcript_7/14_Confidence_0.250_Length_1268:psbP	Oxygen-evolving enhancer protein 2-3, chloroplastic OS=Nicotiana tabacum GN=PSBP3 PE=2 SV=1
|Locus_15902_Transcript_8/14_Confidence_0.281_Length_2108:psbP	Oxygen-evolving enhancer protein 2-2, chloroplastic OS=Nicotiana tabacum GN=PSBP2 PE=1 SV=2
|Locus_15902_Transcript_9/14_Confidence_0.125_Length_1087:psbP	Oxygen-evolving enhancer protein 2-3, chloroplastic OS=Nicotiana tabacum GN=PSBP3 PE=2 SV=1
|Locus_16867_Transcript_1/6_Confidence_0.333_Length_889:petC	Cytochrome b6-f complex iron-sulfur subunit 2, chloroplastic OS=Nicotiana tabacum GN=petC2 PE=2 SV=1
|Locus_16867_Transcript_2/6_Confidence_0.333_Length_1375:petC	Cytochrome b6-f complex iron-sulfur subunit 2, chloroplastic OS=Nicotiana tabacum GN=petC2 PE=2 SV=1
|Locus_16867_Transcript_3/6_Confidence_0.333_Length_1459:petC	Cytochrome b6-f complex iron-sulfur subunit 2, chloroplastic OS=Nicotiana tabacum GN=petC2 PE=2 SV=1
|Locus_16867_Transcript_4/6_Confidence_0.556_Length_2192:petC	Cytochrome b6-f complex iron-sulfur subunit 2, chloroplastic OS=Nicotiana tabacum GN=petC2 PE=2 SV=1
|Locus_16867_Transcript_5/6_Confidence_0.556_Length_2418:petC	Cytochrome b6-f complex iron-sulfur subunit 2, chloroplastic OS=Nicotiana tabacum GN=petC2 PE=2 SV=1
|Locus_16867_Transcript_6/6_Confidence_0.333_Length_893:petC	Cytochrome b6-f complex iron-sulfur subunit 2, chloroplastic OS=Nicotiana tabacum GN=petC2 PE=2 SV=1
|Locus_1695_Transcript_1/7_Confidence_0.650_Length_1898:ATPF1G, atpG	ATP synthase gamma chain, chloroplastic OS=Nicotiana tabacum GN=ATPC PE=1 SV=1
|Locus_1695_Transcript_2/7_Confidence_0.650_Length_1878:ATPF1G, atpG	ATP synthase gamma chain, chloroplastic OS=Nicotiana tabacum GN=ATPC PE=1 SV=1
|Locus_1695_Transcript_3/7_Confidence_0.650_Length_1879:ATPF1G, atpG	ATP synthase gamma chain, chloroplastic OS=Nicotiana tabacum GN=ATPC PE=1 SV=1
|Locus_1695_Transcript_4/7_Confidence_0.300_Length_731:ATPF1G, atpG	ATP synthase gamma chain, chloroplastic OS=Nicotiana tabacum GN=ATPC PE=1 SV=1
|Locus_1695_Transcript_5/7_Confidence_0.650_Length_1879:ATPF1G, atpG	ATP synthase gamma chain, chloroplastic OS=Nicotiana tabacum GN=ATPC PE=1 SV=1
|Locus_1695_Transcript_6/7_Confidence_0.650_Length_1879:ATPF1G, atpG	ATP synthase gamma chain, chloroplastic OS=Nicotiana tabacum GN=ATPC PE=1 SV=1
|Locus_1695_Transcript_7/7_Confidence_0.650_Length_1879:ATPF1G, atpG	ATP synthase gamma chain, chloroplastic OS=Nicotiana tabacum GN=ATPC PE=1 SV=1
|Locus_1741_Transcript_17/25_Confidence_0.153_Length_1222:petE	Plastocyanin A, chloroplast precursor, putative; K02638 plastocyanin
|Locus_1741_Transcript_19/25_Confidence_0.125_Length_1363:petE	Plastocyanin A, chloroplast precursor, putative; K02638 plastocyanin
|Locus_1741_Transcript_5/25_Confidence_1.000_Length_415:petE	Plastocyanin A, chloroplast precursor, putative; K02638 plastocyanin
|Locus_18074_Transcript_1/1_Confidence_1.000_Length_1369:psb27	Thylakoid lumenal protein At1g03610, chloroplastic OS=Arabidopsis thaliana GN=At1g03600 PE=1 SV=1
|Locus_184_Transcript_39/41_Confidence_0.057_Length_1503:psbO	photosystem II oxygen-evolving complex 33 KDa subunit
|Locus_19507_Transcript_10/17_Confidence_0.270_Length_1534:psaH	photosystem I reaction centre subunit VI (H) (PSAH); K02695 photosystem I subunit VI
|Locus_19507_Transcript_12/17_Confidence_0.324_Length_2097:psaH	photosystem I reaction centre subunit VI (H) (PSAH); K02695 photosystem I subunit VI
|Locus_19507_Transcript_14/17_Confidence_0.189_Length_853:psaH	photosystem I reaction centre subunit VI (H) (PSAH); K02695 photosystem I subunit VI
|Locus_19507_Transcript_16/17_Confidence_0.216_Length_827:psaH	photosystem I reaction centre subunit VI (H) (PSAH); K02695 photosystem I subunit VI
|Locus_19507_Transcript_9/17_Confidence_0.270_Length_1520:psaH	photosystem I reaction centre subunit VI (H) (PSAH); K02695 photosystem I subunit VI
|Locus_3099_Transcript_2/7_Confidence_0.467_Length_981:psaG	Photosystem I reaction center subunit V, chloroplastic OS=Arabidopsis thaliana GN=PSAG PE=1 SV=1
|Locus_3099_Transcript_6/7_Confidence_0.400_Length_1063:psaG	Photosystem I reaction center subunit V, chloroplastic OS=Arabidopsis thaliana GN=PSAG PE=1 SV=1
|Locus_33528_Transcript_1/1_Confidence_1.000_Length_719:petF	Ferredoxin
|Locus_4427_Transcript_18/19_Confidence_0.104_Length_1582:petF	Ferredoxin
|Locus_45476_Transcript_1/1_Confidence_1.000_Length_690:petF	Ferredoxin
|Locus_5096_Transcript_2/3_Confidence_0.500_Length_1149:ATPF0B, atpF	ATP synthase subunit b', chloroplastic OS=Spinacia oleracea GN=ATPG PE=1 SV=2
|Locus_5129_Transcript_1/1_Confidence_1.000_Length_626:psbW	Photosystem II reaction center W protein, chloroplastic OS=Spinacia oleracea GN=psbW PE=1 SV=1
|Locus_5209_Transcript_33/38_Confidence_0.079_Length_1372:petH	Ferredoxin--NADP reductase, leaf-type isozyme, chloroplastic OS=Nicotiana tabacum GN=PETH PE=2 SV=1
|Locus_5209_Transcript_35/38_Confidence_0.048_Length_1317:petH	Ferredoxin--NADP reductase, chloroplastic OS=Mesembryanthemum crystallinum GN=PETH PE=2 SV=1
|Locus_5209_Transcript_36/38_Confidence_0.095_Length_1630:petH	Ferredoxin--NADP reductase, leaf-type isozyme, chloroplastic OS=Nicotiana tabacum GN=PETH PE=2 SV=1
|Locus_5209_Transcript_37/38_Confidence_0.095_Length_1630:petH	Ferredoxin--NADP reductase, leaf-type isozyme, chloroplastic OS=Nicotiana tabacum GN=PETH PE=2 SV=1
|Locus_5209_Transcript_38/38_Confidence_0.095_Length_1630:petH	Ferredoxin--NADP reductase, leaf-type isozyme, chloroplastic OS=Nicotiana tabacum GN=PETH PE=2 SV=1
|Locus_6057_Transcript_1/9_Confidence_0.273_Length_608:psbQ	PsbQ-like protein 2, chloroplastic OS=Arabidopsis thaliana GN=PQL2 PE=1 SV=1
|Locus_6057_Transcript_2/9_Confidence_0.273_Length_608:psbQ	PsbQ-like protein 2, chloroplastic OS=Arabidopsis thaliana GN=PQL2 PE=1 SV=1
|Locus_6057_Transcript_3/9_Confidence_0.318_Length_1153:psbQ	PsbQ-like protein 2, chloroplastic OS=Arabidopsis thaliana GN=PQL2 PE=1 SV=1
|Locus_6057_Transcript_4/9_Confidence_0.409_Length_856:psbQ	PsbQ-like protein 2, chloroplastic OS=Arabidopsis thaliana GN=PQL2 PE=1 SV=1
|Locus_6057_Transcript_5/9_Confidence_0.409_Length_1789:psbQ	PsbQ-like protein 2, chloroplastic OS=Arabidopsis thaliana GN=PQL2 PE=1 SV=1
|Locus_6057_Transcript_6/9_Confidence_0.409_Length_1413:psbQ	PsbQ-like protein 2, chloroplastic OS=Arabidopsis thaliana GN=PQL2 PE=1 SV=1
|Locus_6057_Transcript_7/9_Confidence_0.409_Length_1638:psbQ	PsbQ-like protein 2, chloroplastic OS=Arabidopsis thaliana GN=PQL2 PE=1 SV=1
|Locus_6057_Transcript_8/9_Confidence_0.409_Length_895:psbQ	PsbQ-like protein 2, chloroplastic OS=Arabidopsis thaliana GN=PQL2 PE=1 SV=1
|Locus_6057_Transcript_9/9_Confidence_0.409_Length_895:psbQ	PsbQ-like protein 2, chloroplastic OS=Arabidopsis thaliana GN=PQL2 PE=1 SV=1
|Locus_61216_Transcript_1/2_Confidence_0.667_Length_482:psbR	Photosystem II 10 kDa polypeptide, chloroplastic OS=Nicotiana tabacum GN=PSBR PE=2 SV=1
|Locus_63_Transcript_1/6_Confidence_0.706_Length_2614:psbQ	PsbQ [Nicotiana tabacum]
|Locus_63_Transcript_2/6_Confidence_0.706_Length_2114:psbQ	PsbQ [Nicotiana tabacum]
|Locus_63_Transcript_4/6_Confidence_0.647_Length_1942:psbQ	PsbQ [Nicotiana tabacum]
|Locus_63_Transcript_6/6_Confidence_0.647_Length_2435:psbQ	PsbQ [Nicotiana tabacum]
|Locus_65937_Transcript_1/2_Confidence_0.714_Length_570:psbQ	photosystem II oxygen-evolving enhancer protein 3
|Locus_65937_Transcript_2/2_Confidence_0.714_Length_587:psbQ	photosystem II oxygen-evolving enhancer protein 3
|Locus_79371_Transcript_1/2_Confidence_0.714_Length_538:psbQ	photosystem II oxygen-evolving enhancer protein 3
|Locus_79371_Transcript_2/2_Confidence_0.714_Length_555:psbQ	photosystem II oxygen-evolving enhancer protein 3
|Locus_8211_Transcript_1/1_Confidence_1.000_Length_1376:psbA	psbA; photosystem II protein D1; K02703 photosystem II P680 reaction center D1 protein
|Locus_87655_Transcript_1/2_Confidence_0.571_Length_589:psbQ	photosystem II oxygen-evolving enhancer protein 3
|Locus_87655_Transcript_2/2_Confidence_0.571_Length_520:psbQ	photosystem II oxygen-evolving enhancer protein 3
|Locus_9170_Transcript_2/2_Confidence_0.700_Length_769:psbQ|	photosystem II oxygen-evolving enhancer protein 3
