# Supplementary material for: The antioxidative defense system is involved in the premature senescence in transgenic tobacco (Nicotiana tabacum NC89)
Source: Biol Res. 2016 Jul 2;49:30. doi: 10.1186/s40659-016-0088-1 (PMC4930573; doi:10.1186/s40659-016-0088-1)
Supplement: Supplementary file 3 — 10.1186/s40659-016-0088-1 Differentially expressed and identified unigenes in secondary metabolism signaling pathways. [file 40659_2016_88_MOESM3_ESM.xls]

## Sheet: Sheet1
Terpenoid backbone biosynthesis
down-regulated
Nicotiana tabacum mRNA for geranylgeranyl reductase
|Locus_1312_Transcript_1/3_Confidence_0.714_Length_1618:chlP, bchP
|Locus_1312_Transcript_3/3_Confidence_0.714_Length_1618:chlP, bchP
solanesyl diphosphate synthase [Solanum lycopersicum]
|Locus_20788_Transcript_1/5_Confidence_0.500_Length_1125:SPS, sds
|Locus_20788_Transcript_2/5_Confidence_0.667_Length_1903:SPS, sds
|Locus_20788_Transcript_3/5_Confidence_0.667_Length_1904:SPS, sds
|Locus_20788_Transcript_5/5_Confidence_0.667_Length_1903:SPS, sds|
Carotenoid biosynthesis
Nicotiana tabacum phytoene synthase (psy-1) mRNA, complete cds
|Locus_18186_Transcript_10/11_Confidence_0.448_Length_1047:crtB
|Locus_18186_Transcript_11/11_Confidence_0.483_Length_1047:crtB
|Locus_18186_Transcript_2/11_Confidence_0.483_Length_1199:crtB
|Locus_18186_Transcript_4/11_Confidence_0.483_Length_1198:crtB
|Locus_18186_Transcript_6/11_Confidence_0.483_Length_1439:crtB
|Locus_18186_Transcript_7/11_Confidence_0.483_Length_918:crtB
|Locus_18186_Transcript_8/11_Confidence_0.483_Length_1047:crtB
|Locus_18186_Transcript_9/11_Confidence_0.483_Length_1047:crtB
Nicotiana tabacum phytoene synthase protein family isoform 2 (PSY2) mRNA, complete cds
|Locus_18417_Transcript_17/26_Confidence_0.217_Length_2012:crtB
|Locus_18417_Transcript_18/26_Confidence_0.229_Length_1993:crtB
|Locus_18417_Transcript_19/26_Confidence_0.253_Length_2547:crtB
|Locus_18417_Transcript_20/26_Confidence_0.229_Length_2742:crtB
|Locus_18417_Transcript_21/26_Confidence_0.229_Length_1936:crtB
|Locus_18417_Transcript_22/26_Confidence_0.253_Length_2800:crtB
|Locus_18417_Transcript_23/26_Confidence_0.313_Length_2916:crtB
|Locus_18417_Transcript_24/26_Confidence_0.229_Length_2017:crtB
|Locus_18417_Transcript_25/26_Confidence_0.241_Length_2518:crtB
|Locus_18417_Transcript_26/26_Confidence_0.229_Length_2017:crtB
Solanum tuberosum ABA 8'-hydroxylase CYP707A1 mRNA, complete cds
|Locus_32256_Transcript_10/12_Confidence_0.441_Length_1965:E1.14.13.93
|Locus_32256_Transcript_11/12_Confidence_0.382_Length_1978:E1.14.13.93
|Locus_32256_Transcript_12/12_Confidence_0.441_Length_1975:E1.14.13.93
|Locus_32256_Transcript_3/12_Confidence_0.500_Length_2086:E1.14.13.93
|Locus_32256_Transcript_4/12_Confidence_0.500_Length_2076:E1.14.13.93
|Locus_32256_Transcript_5/12_Confidence_0.500_Length_2077:E1.14.13.93
|Locus_32256_Transcript_6/12_Confidence_0.471_Length_2098:E1.14.13.93
|Locus_32256_Transcript_7/12_Confidence_0.471_Length_2100:E1.14.13.93
|Locus_32256_Transcript_8/12_Confidence_0.441_Length_1975:E1.14.13.93
|Locus_32256_Transcript_9/12_Confidence_0.441_Length_1975:E1.14.13.93
Nicotiana langsdorffii x Nicotiana sanderae clone 002B04 phytoene synthase (pys-1) mRNA, complete cds
|Locus_32538_Transcript_1/10_Confidence_0.429_Length_1588:crtB
|Locus_32538_Transcript_3/10_Confidence_0.500_Length_1695:crtB
|Locus_32538_Transcript_6/10_Confidence_0.464_Length_1312:crtB
|Locus_32538_Transcript_7/10_Confidence_0.393_Length_1140:crtB
|Locus_32538_Transcript_8/10_Confidence_0.321_Length_1248:crtB
Xanthoxin dehydrogenase OS=Arabidopsis thaliana GN=ABA2 PE=1 SV=1
|Locus_85426_Transcript_1/1_Confidence_1.000_Length_1002:E1.1.1.288, ABA2|
