# Supplementary material for: The antioxidative defense system is involved in the premature senescence in transgenic tobacco (Nicotiana tabacum NC89)
Source: Biol Res. 2016 Jul 2;49:30. doi: 10.1186/s40659-016-0088-1 (PMC4930573; doi:10.1186/s40659-016-0088-1)
Supplement: Supplementary file 6 — 10.1186/s40659-016-0088-1 List of primers used for qRT-PCR analysis. [file 40659_2016_88_MOESM6_ESM.xls]

## Sheet: Sheet1
MdAFS1(AY182241)
-F: CACAGCTCTAGACTATGGAATTCAGAGTTC
-R: ATATGTGTCGACTCACTAGTTTACAAGAGG
NtCP1 (AY881011)
-F：TCAAAGGGAAAGACACATTTTAGGTA
-R：CTGTTTTCAGTTGGTGTAGCCCT
Ntdin (AB026439.2)
-F: TGGCACTAGCAATACAACTCCG
-R: GAGTAATTCAAGTGCCACACGAAC
CHL (EU294210)
-F: CCCCATCAGAAGCAGGAAACTA
-R: GCATCTGCTCCTTCCACCAAA
SAG12（HQ108340.1）
-F: TGCTAATGTGACAGACATACCGC
-R: TGGTGTAGCCCTTCCGTAGC
GDH (AY366369.1)
-F: TTAATACGGATGTCCCTGCACC
-R: TACCCAATGAACCGCCAAGAT
Nia（X14058.1）
-F：CTTCCCTCCGCCCAACAGTA
-R：TACCTTCGTCCCTGCTGTCATG
GS2 (X95933.1)
-F：AGAACTACCCAAATGGAACTATGATG
-R：ATAGGCTCGCCAGCAGGAGTAT
Rubisco (AY220079)
-F: GGAAGCAAAACCTTGACATCAC
-R: AAATCGGGAAGGTATGAGAGAGTT
CAB (AY219853)
-F: CGTACCGTTAAAAGTGCTCCTCA
-R: AACCATAGTCACCTGGGAACTCA
NtCAT1 (U93244.1)
-F: AGGTACCGCTCATTCACACC
-R: AAGCAAGCTTTTGACCCAGA
NtSOD (AB093097.1)
-F: AGCTACATGACGCCATTTCC
-R: CCCTGTAAAGCAGCACCTTC
NtAPX1 (D85912.1)
-F: CAAATGTAAGAGGAAACTCAGAGGA
-R: CAGCCTTGAGCCTCATGGTACCG
Locus_72229	Nicotiana tabacum glycine-rich protein precursor (GRP-CD1) mRNA
F: CTGCGGAATTGGCTGAGACT
R: GCCACCCCCATAATATCCAT
Locus_4438	Ent-copalyl diphosphate synthase
F: TTGTCTGCACAGAAAGCTGAGT
R: TCTTCGGAGTTTTTTGAGTGATC
Locus_712	Polyphenol oxidase
F: GGTCATCCCTTTGCCTTCG
R: TCGGAGGACAACAGTTGACTGG
Locus_10435	Inositol-3-phosphate synthase
F: AATGTTCCCAAATTAGGGGTTATG
R: CACCTTCTCTTTTGTTGCCCA
Locus_5382	Ethylene-responsive transcription factor 5
F: CGGAATCGGCAAATTTAGTGC
R: CAACTTAGGTGAGGTAAGGTCAATGA
Locus_93559	Calvin cycle protein CP12-3
F: CCTGGCTGACTTCTTCAACCTC
R: CGGAAATGATAGAGAAGAAAGTGAAG
